# Supplementary material for: TRPV1 Channel in Human Eosinophils: Functional Expression and Inflammatory Modulation
Source: Int J Mol Sci. 2024 Feb 5;25(3):1922. doi: 10.3390/ijms25031922 (PMC10856050; doi:10.3390/ijms25031922)
Supplement: Supplementary file 1 [file ijms-25-01922-s001.zip]

Archive with 1 entries (1 files):
- ijms-2789989-supplementary.pdf
